# Supplementary material for: CRISPR/Cas12a-Based Detection Platform for Early and Rapid Diagnosis of Scrub Typhus
Source: Biosensors (Basel). 2023 Dec 8;13(12):1021. doi: 10.3390/bios13121021 (PMC10742217; doi:10.3390/bios13121021)
Supplement: Supplementary file 1 [file biosensors-13-01021-s001.zip]

Archive with 2 entries (2 files):
- Supplementary Data.pdf
- Video S1.mp4
